# Supplementary material for: Study of the Lipophilicity and ADMET Parameters of New Anticancer Diquinothiazines with Pharmacophore Substituents
Source: Pharmaceuticals (Basel). 2024 Jun 3;17(6):725. doi: 10.3390/ph17060725 (PMC11206290; doi:10.3390/ph17060725)
Supplement: Supplementary file 1 [file pharmaceuticals-17-00725-s001.zip]

Archive with 1 entries (1 files):
- pharmaceuticals-3037843-supplementary.pdf
